# Supplementary material for: Barriers to access and adherence to tuberculosis services, as perceived by patients: A qualitative study in Mozambique
Source: PLoS One. 2019 Jul 10;14(7):e0219470. doi: 10.1371/journal.pone.0219470 (PMC6619801; doi:10.1371/journal.pone.0219470)
Supplement: S1 Dataset — (ZIP) [file pone.0219470.s003.zip]

Archive with 11 entries (11 files):
- Transcripts TB study/DGF1_.docx
- Transcripts TB study/DGF-10_.docx
- Transcripts TB study/DGF-11_.docx
- Transcripts TB study/DGF2_.docx
- Transcripts TB study/DGF3_.docx
- Transcripts TB study/DGF4_.docx
- Transcripts TB study/DGF5_.docx
- Transcripts TB study/DGF6_.docx
- Transcripts TB study/DGF7_.docx
- Transcripts TB study/DGF8_.docx
- Transcripts TB study/DGF9_.docx
